# Supplementary material for: Vitamin D Analogs Bearing C-20 Modifications Stabilize the Agonistic Conformation of Non-Responsive Vitamin D Receptor Variants
Source: Int J Mol Sci. 2022 Jul 30;23(15):8445. doi: 10.3390/ijms23158445 (PMC9369186; doi:10.3390/ijms23158445)
Supplement: Supplementary file 1 [file ijms-23-08445-s001.zip]

Archive with 1 entries (1 files):
- ijms-1830127-supplementary.pdf
